# Supplementary material for: Protective Effect of Flavonoids against Methylglyoxal-Induced Oxidative Stress in PC-12 Neuroblastoma Cells and Its Structure–Activity Relationships
Source: Molecules. 2022 Nov 12;27(22):7804. doi: 10.3390/molecules27227804 (PMC9693184; doi:10.3390/molecules27227804)
Supplement: Supplementary file 1 [file molecules-27-07804-s001.zip]

Archive with 1 entries (1 files):
- molecules-2004557-supplementary.pdf
